# Supplementary material for: Identification of an Antiviral Compound from the Pandemic Response Box that Efficiently Inhibits SARS-CoV-2 Infection In Vitro
Source: Microorganisms. 2020 Nov 26;8(12):1872. doi: 10.3390/microorganisms8121872 (PMC7760777; doi:10.3390/microorganisms8121872)
Supplement: Supplementary file 1 [file microorganisms-08-01872-s001.zip]

Archive with 4 entries (4 files):
- Figure S1.docx
- Figure S2.docx
- S_Figure01.pdf
- S_Figure02.pdf
